# Supplementary material for: The reproducibility of research and the misinterpretation of p-values
Source: R Soc Open Sci. 2017 Dec 6;4(12):171085. doi: 10.1098/rsos.171085 (PMC5750014; doi:10.1098/rsos.171085)
Supplement: files-paper-2 [file rsos171085supp1.zip]

Archive with 13 entries (13 files):
- calc-FPR+LR-p= 0.05 .txt
- calc_prior-p= 0.05 -FPR= 0.05 .txt
- Plot-FPR-vs-Pval.R
- simulation+LR-P-between 0.0045 0.0055 .txt
- simulation+LR-P-between 0.0475 0.0525 .txt
- t-distributions.R
- two_sample-simulation-+LR+prior.R
- two_sample-simulation-+LR.R
- calc-pval for FPR= 0.05 p(H1)= 0.5 .txt
- calc-prior.R
- calc-pval.R
- calc-FPR+LR,.R
- Notes-on-use-of-R-scripts.pdf
