# Supplementary material for: The reproducibility of research and the misinterpretation of p-values
Source: R Soc Open Sci. 2017 Dec 6;4(12):171085. doi: 10.1098/rsos.171085 (PMC5750014; doi:10.1098/rsos.171085)
Supplement: files-paper-2 [file rsos171085supp1.zip › calc-FPR+LR-p= 0.05 .txt]

Program: calc-FPR+LR.R 
 
INPUTS 
true mean for sample 1 =  0 
true mean for sample 2 =  1 
true SD (same for both samples) =  1 
effect size, as multiple of SD =  1 
Observed P value =  0.05 
 

 Calculation of FPR for specified n 
 
Calculations for specified n =  4 8 16 
Observed P value =  0.05 

 OUTPUTS for false pos risk, with: prior, P(H1) =  0.1 
CASE OF P =  0.05 
For nsamp =  4  False positive risk =  0.7468749 
      power (for p = 0.05, obs effect size) =  0.2224633 
      Lik(H1/Lik(H0) =  3.050212 
For nsamp =  8  False positive risk =  0.7001564 
      power (for p = 0.05, obs effect size) =  0.4611759 
      Lik(H1/Lik(H0) =  3.85427 
For nsamp =  16  False positive risk =  0.7655365 
      power (for p = 0.05, obs effect size) =  0.7813965 
      Lik(H1/Lik(H0) =  2.756461 

 CASE OF P <=  0.05 
For nsamp =  4  False positive risk =  0.6691815 
      power (for p = 0.05, obs effect size) =  0.2224633 
      Lik(H1/Lik(H0) =  4.449267 
For nsamp =  8  False positive risk =  0.4938673 
      power (for p = 0.05, obs effect size) =  0.4611759 
      Lik(H1/Lik(H0) =  9.223518 
For nsamp =  16  False positive risk =  0.3654388 
      power (for p = 0.05, obs effect size) =  0.7813965 
      Lik(H1/Lik(H0) =  15.62793 

 OUTPUTS for false pos risk, with: prior, P(H1) =  0.5 
CASE OF P =  0.05 
For nsamp =  4  False positive risk =  0.2469007 
      power (for p = 0.05, obs effect size) =  0.2224633 
      Lik(H1/Lik(H0) =  3.050212 
For nsamp =  8  False positive risk =  0.2060042 
      power (for p = 0.05, obs effect size) =  0.4611759 
      Lik(H1/Lik(H0) =  3.85427 
For nsamp =  16  False positive risk =  0.266208 
      power (for p = 0.05, obs effect size) =  0.7813965 
      Lik(H1/Lik(H0) =  2.756461 

 CASE OF P <=  0.05 
For nsamp =  4  False positive risk =  0.1835109 
      power (for p = 0.05, obs effect size) =  0.2224633 
      Lik(H1/Lik(H0) =  4.449267 
For nsamp =  8  False positive risk =  0.09781369 
      power (for p = 0.05, obs effect size) =  0.4611759 
      Lik(H1/Lik(H0) =  9.223518 
For nsamp =  16  False positive risk =  0.06013978 
      power (for p = 0.05, obs effect size) =  0.7813965 
      Lik(H1/Lik(H0) =  15.62793 
