# Supplementary material for: The reproducibility of research and the misinterpretation of p-values
Source: R Soc Open Sci. 2017 Dec 6;4(12):171085. doi: 10.1098/rsos.171085 (PMC5750014; doi:10.1098/rsos.171085)
Supplement: files-paper-2 [file rsos171085supp1.zip › calc_prior-p= 0.05 -FPR= 0.05 .txt]

Program: calc-prior.R 
 Calculation of prior, P(H1), to give FPR =  0.05  when P =  0.05  (for specified n)  
 
INPUTS 
true mean for sample 1 =  0 
true mean for sample 2 =  1 
true SD (same for both samples) =  1 
effect size, as multiple of SD =  1 
 
observed P value =  0.05 
number in each sample = nsamp =  4 8 16 

 OUTPUTS for prior probs, P(H1), that give FPR =  0.05 
CASE OF P = alpha 
For nsamp =  4  prior P(H1) =  0.8616697 
  power (for P =0.05, and obs effect size) =  0.2224633 
For nsamp =  8  prior P(H1) =  0.8313545 
  power (for P =0.05, and obs effect size) =  0.4611759 
For nsamp =  16  prior P(H1) =  0.8733038 
  power (for P =0.05, and obs effect size) =  0.7813965 

 CASE OF P <= alpha 
For nsamp =  4  prior P(H1) =  0.8102599 
  power (for P =0.05, and obs effect size) =  0.2224633 
For nsamp =  8  prior P(H1) =   0.6731974 
  power (for P =0.05, and obs effect size) =  0.4611759 
For nsamp =  16  prior P(H1) =  0.54869 
  power (for P =0.05, and obs effect size) =  0.7813965 
