# Supplementary material for: The reproducibility of research and the misinterpretation of p-values
Source: R Soc Open Sci. 2017 Dec 6;4(12):171085. doi: 10.1098/rsos.171085 (PMC5750014; doi:10.1098/rsos.171085)
Supplement: files-paper-2 [file rsos171085supp1.zip › Plot-FPR-vs-Pval.R]

# Plot-FPR-vs-Pval.R
#
# Generates plots of FPR as a function of observed P value. Plots are generated for 3 sample sizes (n = 4, 8, 16 by default) and for two values of the prior, P(H1) = 0.1 and 0,5 by default.Values of nsamp1, nsamp2, nsamp3, amd priorval, can be set to whatver you want Each plot is produced with arithmetic scales and log-log scales.  Also. for direct comparison of the p-equals case and the p-less-than case, the FPR vs P value for each case are plotted on the same graph, for n = 16 (default)  (no printoutin this version),

# Version in which n (not power) is constant throughout the FPR vs P value plots
#
#clear existing variables
rm(list = setdiff(ls(), lsf.str()))
#
require(MASS)
#require(graphics)


# DEFINE FUNCTION TO CALCULATE FPR FOR p=pval AS UNCTION OF N

calc.FPR =  function(nsamp,pval,sigma,prior){
  sdiff=sqrt(sigma^2/nsamp + sigma^2/nsamp)
  df=2*(nsamp-1)
# calculate power, for below  
  myp=power.t.test(n=nsamp,sd=sigma,delta=1,sig.level=pval,type="two.sample",alternative="two.sided",power=NULL)
  power = myp$power
#  
#under H0, use central t distribution
  tcrit=qt((1-pval/2),df,ncp=0)
  x0=tcrit
  y0=dt(x0,df,0)
  y0
# under H1 use cemtral t distribution
  delta=1
  ncp1=delta/sdiff
  x1=qt(1-power,df,ncp=ncp1)
  x1
  y1=dt(x1,df,ncp=ncp1)
  y1
  # check solution
#  pcheck=pt(y1,df,ncp=ncp1)
#  pcheck
  
  # Calc false positive risk
  p0=2*y0
  p1=y1
  FPR=((1-prior)*p0)/(((1-prior)*p0) + prior*p1)
  FPR
  output=c(FPR,x0,y0,x1,y1,power)
  return(output)
  }
#end of function calc.FPR

# DEFINE FUNCTION TO CALCULATE FPR FOR p < pval AS UNCTION OF n
# if regarded as a function of nsamp.need to calculate power from nsamp first

calc.FPR0 =  function(nsamp,pval,sigma,prior){
  myp=power.t.test(n=nsamp,sd=sigma,delta=1,sig.level=pval,type="two.sample",alternative="two.sided",power=NULL)
  power = myp$power
  PH1=prior
  PH0=1-PH1
  FPR0=(pval*PH0/(pval*PH0 + PH1*power))
  output=c(FPR0,power)
  return(output)
}
# ENd OF FUNCTION calc.FPR0 (P <= alpah)
#
nsamp1=4
nsamp2=8
nsamp3=16
sigma=1 
delta=1
#
#limits for y axis
ylim1=c(0,1)
ylimlog=c(0.001,1)
amin1=0.001
amax1=0.2
#
# Loop to do calcualtiomn for prior=0.1,0.5 
priorval=c(0.1,0.5)   #specify prior values

#NOW PLOTE OF FPR VS pval

#define array of pval values for plotting, in array aval

aval=vector()
aval=seq(from = amin1,to=amax1,by=0.001)
naval=length(aval)
options(scipen=999) #http://stackoverflow.com/questions/25946047/how-to-prevent-scientific-notation-in-r

# define vectors to keep FPR and power for each pval value
fval4=vector()
fval8=vector()
fval16=vector()
pow4=vector()
pow8=vector()
pow16=vector()
# same for P, pval case
fval40=vector()
fval80=vector()
fval160=vector()
pow40=vector()
pow80=vector()
pow160=vector()
#
# Outer loop to do calculatiobs for prior=0.1,0.5
#priorval=c(0.1,0.5)

for (myk in seq(1,2,1))
{
  prior=priorval[myk]

  # calculate and plot FPR for nsam = 3, 8, 16

  for (myr in seq(1,naval,1))
  {
    nsamp = nsamp1
    pval1=aval[myr]
    fv4 = calc.FPR(nsamp,pval1,sigma,prior)
    fval4[myr]=  fv4[1]
    pow4[myr]=  fv4[6]    #record power fr curent nsamp
    fv40 = calc.FPR0(nsamp,pval1,sigma,prior)  
    fval40[myr]=  fv40[1]
    pow40[myr]=  fv40[2]    #record power fr curent nsamp
  }

#loop to calculae FPR for range of pval values, in aval()
  for (myr in seq(1,naval,1))
  {
    nsamp=nsamp2
    pval1=aval[myr]
    fv8 = calc.FPR(nsamp,pval1,sigma,prior)
    fval8[myr]=  fv8[1]
    pow8[myr]=  fv8[6]    #record power fr curent nsamp
    fv80 = calc.FPR0(nsamp,pval1,sigma,prior)
    fval80[myr]=  fv80[1]
    pow80[myr]=  fv80[2]    #record power fr curent nsamp
        }

  for (myr in seq(1,naval,1))
  {
  nsamp=nsamp3
  pval1=aval[myr]
  fv16 = calc.FPR(nsamp,pval1,sigma,prior)
  fval16[myr]=fv16[1]
  pow16[myr]=  fv16[6]    #record power fr curent nsamp
  fv160 = calc.FPR0(nsamp,pval1,sigma,prior)
  fval160[myr]=fv160[1]
  pow160[myr]=  fv160[2]
  }

  # PLOT FPR versus pval FOR n=4,8, 16 (P=pval case)
  linewid=3.5      #line width for all plote
  X11()   #next plot in new window
  # use expression() ro get greek character?
  label=paste("Case of P = pval.   Prior P(H1) = ",prior, "  Constant n")
  sublabel=paste("n=16 (blue), n=8 (green), n=4 (red)")
  #sub=sublabel
  plot(aval,fval16,type="l",col="blue",ylim=ylim1,cex.axis=1.5,cex.lab=1.5,lwd=linewid,main = label,sub=sublabel, xlab="P value",ylab="false positive risk")
  lines(aval,fval8,col="green",lwd=linewid)
  lines(aval,fval4,col="red",lwd=linewid)
  #add unit slope line
  abline(a=0,b=1, col="red1", lwd=linewid,lty="dashed")  #output=c(FPR,x0,y0,x1,y1)
  #Draw line segments between pairs of points.
  #segments(x0, y0, x1 = x0, y1 = y0,col = par("fg"), lty = par("lty"), lwd = par("lwd"),
  #calc.FPR =  function(nsamp,pval,sigma,prior) 
  pval2=0.05     #draw marker lines here
  fv4=calc.FPR(nsamp1,pval2,sigma,prior)
  fv8=calc.FPR(nsamp2,pval2,sigma,prior)
  fv16=calc.FPR(nsamp3,pval2,sigma,prior)
  ftop=max(fv4[1],fv8[1],fv16[1])
  # draw vertical line at x=pval, from y=0 to top curve
  segments(x0=pval2, y0=0, x1 = pval2, y1 = ftop, col="gray", lty = "longdash", lwd = linewid)
  # horizontal lines at intersections
  segments(x0=0, y0=fv4[1], x1 = pval2, y1 = fv4[1], col="gray", lty = "longdash", lwd = linewid)
  segments(x0=0, y0=fv8[1], x1 = pval2, y1 = fv8[1], col="gray", lty = "longdash", lwd = linewid)
  segments(x0=0, y0=fv16[1], x1 = pval2, y1 = fv16[1], col="gray", lty = "longdash", lwd = linewid)
  
# abline(h=out4[1],col="gray",lwd=linewid,lty="longdash")
# Plot also against log(pval)
  X11()   #next plot in new window
  sublabel=paste("n=16 (blue), n=8 (green), n=4 (red)  (log-log plot)")
# yaxp=  vector of the form c(x1, x2, n) giving the coordinates of the extreme tick marks and the number of intervals between tick-marks 
  # For log axes, For a small range, n is negative, and the ticks are as in the linear case, otherwise, n is  in 1:3, specifying a case number, and x1 and x2 are the lowest and highest power of  10 inside the user coordinates, 10 ^ par("usr")[1:2]. (The "usr" coordinates are log10-transformed here!)
  #yaxp1=c(0.001,1,3)
  
  plot(aval,fval16,type="l",col="blue",log="xy",ylim=ylimlog,cex.axis=1.5,cex.lab=1.5,lwd=linewid,main = label, sub=sublabel,xlab="P value (log scale)",ylab="false poeitive risk (log scale)")
  lines(aval,fval8,col="green",lwd=linewid)
  lines(aval,fval4,col="red",lwd=linewid)
  abline(a=0,b=1, col="red1", lwd=linewid,lty="dashed")
  # draw vertical line at x=pval, from y=0 to top curve (for log scale, can't start at 0)
  segments(x0=pval2, y0=0.001, x1 = pval2, y1 = ftop, col="gray", lty = "longdash", lwd = linewid)
  # horizontal lines at intersections
  segments(x0=1.e-4, y0=fv4[1], x1 = pval2, y1 = fv4[1], col="gray", lty = "longdash", lwd = linewid)
  segments(x0=1.e-4, y0=fv8[1], x1 = pval2, y1 = fv8[1], col="gray", lty = "longdash", lwd = linewid)
  segments(x0=1.e-4, y0=fv16[1], x1 = pval2, y1 = fv16[1], col="gray", lty = "longdash", lwd = linewid)
#  abline(h=out4[1],col="gray",lwd=linewid,lty="longdash")
  
# REPEAT PLPTS OF FPR VS pval FOR P<- lapha CASE
#
# PLOT FPR0 versus pval FOR n=4,8, 16 (P <= pval case
##)
#    

    X11()
   
    label=paste("Case of P < pval.   Prior P(H1) = ",prior, "  Constant n")
    sublabel=paste("n=16 (blue), n=8 (green), n=4 (red)")
  #sublabel=paste(" Prior, P(H1) = ",prior)
  #sub=sublabel
    # For log axes, For a small range, n is negative, and the ticks are as in the linear case, otherwise, n is  in 1:3, specifying a case number, and x1 and x2 are the lowest and highest power of  10 inside the user coordinates, 10 ^ par("usr")[1:2]. (The "usr" coordinates are log10-transformed here!)
    #yaxp1=c(0,1,5)
  plot(aval,fval160,type="l",col="blue",ylim=ylim1,cex.axis=1.5,cex.lab=1.5,lwd=linewid,main = label,sub=sublabel,xlab="P value",ylab="false positive risk")
  lines(aval,fval80,col="green",lwd=linewid)
  lines(aval,fval40,col="red",lwd=linewid)
  abline(a=0,b=1, col="red1", lwd=linewid,lty="dashed")
  #
  #output for FPR0 = output=c(FPR0,power)
  #Draw line segments between pairs of points.
  #segments(x0, y0, x1 = x0, y1 = y0,col = par("fg"), lty = par("lty"), lwd = par("lwd"),
  #calc.FPR =  function(nsamp,pval,sigma,prior) 
  fv40=calc.FPR0(nsamp1,pval2,sigma,prior)
  fv80=calc.FPR0(nsamp2,pval2,sigma,prior)
  fv160=calc.FPR0(nsamp3,pval2,sigma,prior)
  ftop=max(fv40[1],fv80[1],fv160[1])
  # draw vertical line at x=pval, from y=0 to top curve
  segments(x0=pval2, y0=0, x1 = pval2, y1 = ftop, col="gray", lty = "longdash", lwd = linewid)
  # horizontal lines at intersections
  segments(x0=0, y0=fv40[1], x1 = pval2, y1 = fv40[1], col="gray", lty = "longdash", lwd = linewid)
  segments(x0=0, y0=fv80[1], x1 = pval2, y1 = fv80[1], col="gray", lty = "longdash", lwd = linewid)
  segments(x0=0, y0=fv160[1], x1 = pval2, y1 = fv160[1], col="gray", lty = "longdash", lwd = linewid)
  
  # Plot also against log(pval)
  X11()   #next plot in new window
  #
  sublabel=paste("n=16 (blue), n=8 (green), n=4 (red)  (log-log plot)")
  plot(aval,fval160,type="l",col="blue",ylim=ylimlog,log="xy",cex.axis=1.5,cex.lab=1.5,lwd=linewid,main = label, sub=sublabel,xlab="P value (log scale)",ylab="false poeitive risk (log scale)")
  lines(aval,fval80,col="green",lwd=linewid)
  lines(aval,fval40,col="red",lwd=linewid)
  abline(a=0,b=1, col="red1", lwd=linewid,lty="dashed")
  # draw vertical line at x=pval, from y=0 to top curve (for log scale, can't start at 0)
  segments(x0=pval2, y0=0.001, x1 = pval2, y1 = ftop, col="gray", lty = "longdash", lwd = 2)
  # horizontal lines at intersections
  segments(x0=1.e-4, y0=fv40[1], x1 = pval2, y1 = fv40[1], col="gray", lty = "longdash", lwd = 2)
  segments(x0=1.e-4, y0=fv80[1], x1 = pval2, y1 = fv80[1], col="gray", lty = "longdash", lwd = 2)
  segments(x0=1.e-4, y0=fv160[1], x1 = pval2, y1 = fv160[1], col="gray", lty = "longdash", lwd = 2)
  #  abline(h=out4[1],col="gray",lwd=linewid,lty="longdash")
  #
  #***
  #=========================================  
  # LASTLY PLOT FPR VS P-VALUE FOR p-equals and for p-less-than ON SAME GRAPH FOR DIRECT COMPARISON
  
  #****************************************
  X11()   #next plot in new window
  # use expression() ro get greek character?
  label=paste("Nsample = ", nsamp3,"    Prior P(H1) = ",prior, 
              "      Constant n")
  sublabel=paste("Continuous line = case of p-equals pval:   ", "dashed line: case of p-less-than pval")
  #sub=sublabel
  #
  plot(aval,fval16,type="l",col="blue",ylim=ylim1,cex.axis=1.5,cex.lab=1.5,lwd=linewid,main = label,sub=sublabel, xlab="P value",ylab="false positive risk")
  lines(aval,fval160,col="blue",lwd=linewid,lty="longdash")
  abline(a=0,b=1, col="red1", lwd=linewid,lty="dashed") #unit slope
  # abline(v=pval, col="gray", lwd=linewid,lty="longdash")
  #output=c(FPR,x0,y0,x1,y1)
  #Draw line segments between pairs of points.
  #segments(x0, y0, x1 = x0, y1 = y0,col = par("fg"), lty = par("lty"), lwd = par("lwd"),
  #calc.FPR =  function(power,pval,sigma,prior) 
  fv3=calc.FPR(nsamp3,pval2,sigma,prior)
  fv30 = calc.FPR0(nsamp3,pval2,sigma,prior)
  ftop=max(fv3[1],fv30[1])
  # draw vertical line at x=pval, from y=0 to top curve
  segments(x0=pval2, y0=0, x1 = pval2, y1 = ftop, col="gray", lty = "longdash", lwd = 2)
  # horizontal lines at intersections
  segments(x0=0, y0=fv3[1], x1 = pval2, y1 = fv3[1], col="gray", lty = "longdash", lwd = 2)
  segments(x0=0, y0=fv30[1], x1 = pval2, y1 = fv30[1], col="gray", lty = "longdash", lwd = 2)
  
  # Repat but with log-log scales
  X11()   #next plot in new window
  #
 
  plot(aval,fval16,type="l",col="blue",ylim=ylimlog,log="xy",cex.axis=1.5,cex.lab=1.5,lwd=linewid,main = label, sub=sublabel,xlab="P value (log scale)",ylab="false poeitive risk (log scale)")
  lines(aval,fval160,col="blue",lwd=linewid,lty="longdash")
 
  abline(a=0,b=1, col="red1", lwd=linewid,lty="dashed")
  # draw vertical line at x=pval, from y=0 to top curve (for log scale, can't start at 0)
  segments(x0=pval2, y0=0.001, x1 = pval2, y1 = ftop, col="gray", lty = "longdash", lwd = 2)
  # horizontal lines at intersections
   segments(x0=1.e-4, y0=fv3[1], x1 = pval2, y1 = fv3[1], col="gray", lty = "longdash", lwd = 2)
  segments(x0=1.e-4, y0=fv30[1], x1 = pval2, y1 = fv30[1], col="gray", lty = "longdash", lwd = 2)
  
  #*****************************************  
#end for plots for P,pval case
    
}
# END OF OUTER LOOP
#==================================================
