# Supplementary material for: The reproducibility of research and the misinterpretation of p-values
Source: R Soc Open Sci. 2017 Dec 6;4(12):171085. doi: 10.1098/rsos.171085 (PMC5750014; doi:10.1098/rsos.171085)
Supplement: files-paper-2 [file rsos171085supp1.zip › simulation+LR-P-between 0.0045 0.0055 .txt]

Program: two_sample-simulation-+LR+prior 
 
INPUTS 
number of simulation =  1e+05 
number obs per sample =  16 
true mean for sample 1 =  0 
true mean for sample 2 =  1 
true SD (same for both samples) =  1 
prior calculated for false pos risk =  0.05 
Sig if P is between Pmin and Pmax =  0.0045  to  0.0055 
 
OUTPUTS 
power =  0.4351834 for P =  0.005 
Number of 'sig' differences (P between Pmin-Pmax) =  2878  =  2.878  percent 
 
Mean of all likelihood ratio (p-equals case) =  14543.62 
Mean of likelihood ratio for 'significant' result (p-equals case) =  
       29.34092  +/-SD =  1.556179 
True LR, p-equals case, (P= 0.005  SD=1, diff=1) =  28.57216 
 
Mean of all priors needed for FPR =  0.05  (p-equals case) =  0.4806031 
Mean of priors for 'significant' result (p-equals case) =  
       0.3934487  +/-SD =  0.01265133 
True prior, p-equals case, (P= 0.005  SD=1, diff=1) =  0.3993932 
 
Number of P <= 0.001 =  23820    =  23.82  percent 
Number of 0.001 < P <= 0.01 =  29964    =  29.964  percent 
Number of 0.01 < P <= 0.05 =  24420    =  24.42  percent 
Number of P > 0.05 =  21796    =  21.796  percent 
Number of P <+ 0.05 =  78204    =  78.204  percent 

 Obs diff bet means for 'sig' results =  1.069502  True value =  1 

 Number of times sig is followed by non-sig (P=0.05) =  17096  =  21.86105  percent 
Number of times sig is followed by sig (P=0.05) =  61107  =  78.13895  percent 
Number of times sig is followed by non-sig (P=0.01) =  25010  =  46.50168  percent 
Number of times sig is followed by sig (P=0.01) =  28773  =  53.49832  percent 
