# Supplementary material for: The reproducibility of research and the misinterpretation of p-values
Source: R Soc Open Sci. 2017 Dec 6;4(12):171085. doi: 10.1098/rsos.171085 (PMC5750014; doi:10.1098/rsos.171085)
Supplement: files-paper-2 [file rsos171085supp1.zip › simulation+LR-P-between 0.0475 0.0525 .txt]

Program: two_sample-simulation-+LR+prior 
 
INPUTS 
number of simulation =  1e+05 
number obs per sample =  16 
true mean for sample 1 =  0 
true mean for sample 2 =  1 
true SD (same for both samples) =  1 
prior calculated for false pos rate =  0.05 
Sig if P is between Pmin and Pmax =  0.0475  to  0.0525 
 
OUTPUTS 
power =  0.7813978 for P =  0.05 
Number of 'sig' differences (P between Pmin-Pmax) =  1410  =  1.41  percent 
 
Mean of all likelihood ratio (p-equals case) =  90733.49 
Mean of likelihood ratio for 'significant' result (p-equals case) =  
       3.643845  +/-SD =  0.0903194 
True LR, p-equals case, (P= 0.05  SD=1, diff=1) =  2.756461 
 
Mean of all priors needed for FPR =  0.05  (p-equals case) =  0.4811133 
Mean of priors for 'significant' result (p-equals case) =  
       0.8390935  +/-SD =  0.003347105 
True prior, p-equals case, (P= 0.05  SD=1, diff=1) =  0.8733038 
 
Number of P <= 0.001 =  23735    =  23.735  percent 
Number of 0.001 < P <= 0.01 =  30086    =  30.086  percent 
Number of 0.01 < P <= 0.05 =  24342    =  24.342  percent 
Number of P > 0.05 =  21837    =  21.837  percent 
Number of P <+ 0.05 =  78163    =  78.163  percent 

 Obs diff bet means for 'sig' results =  0.74615  True value =  1 

 Number of times sig is followed by non-sig (P=0.05) =  17122  =  21.90579  percent 
Number of times sig is followed by sig (P=0.05) =  61040  =  78.09421  percent 
Number of times sig is followed by non-sig (P=0.01) =  24760  =  46.0052  percent 
Number of times sig is followed by sig (P=0.01) =  29060  =  53.9948  percent 
