# Supplementary material for: The reproducibility of research and the misinterpretation of p-values
Source: R Soc Open Sci. 2017 Dec 6;4(12):171085. doi: 10.1098/rsos.171085 (PMC5750014; doi:10.1098/rsos.171085)
Supplement: files-paper-2 [file rsos171085supp1.zip › t-distributions.R]

# SCRIPT TO TO PLOT CENTRAL AND NON-CENTRAL t DISTRIBUTIONS
# t-distributions.R
# ========================================================
#clear existing variables
rm(list = setdiff(ls(), lsf.str()))
#
require(MASS)
#require(graphics)

#set mean and SD for sample 1 and sample 2
#values for ESCI example https://www.youtube.com/watch?v=ez4DgdurRPg
#mymu1=50
#mysd1=20
#mymu2=60
#mysd2=20

#alternative values that mimic small risk ratio
#mymu1=1
#mysd1=1
#mymu2=1.1
#mysd2=1

#alternative means and SD, These values give 
#power=0.46 with n=8 and
#power=0.8 with n=16
mymu1=0
mysd1=1
mymu2=1
mysd2=1

outfile="t-distributions-1.txt" #name for output file
#
#==================================================
#
# PLOT CENTRAL AND NOCENTRAL t DISTRIBUTIONS
# calCUlate and plot t densities 

# INPUT FOR PLOT OF DISTRIBUTIONS
#
nsamp=16      # power =
# nsamp=22     #power=0.9
# pval=0.05    # P value
pval=0.05    # P value
sigma=1
delta=mymu2-mymu1
#
sdiff=sqrt(sigma^2/nsamp + sigma^2/nsamp)
df=2*(nsamp-1)
myp=power.t.test(n=nsamp,sd=sigma,delta=1,sig.level=pval,type="two.sample",alternative="two.sided",power=NULL)
power = myp$power
powerr=round(power, digits=4)
tvals=vector()
xmin=-3
xmax=6
linewid=2.5   #line thickness
#
#CENTRAL DISTRIBUTION FOR H0
tvals=seq(from = xmin,to=xmax,by=0.01)
#
yvals=vector()
#
# Plot central t distribution for H0
X11()   #next plot in new window
yvals=dt(tvals,df,0)
label=paste("Distributions for n = ",nsamp, "P value = ",pval, "power= ",powerr)
sublabel=c("black line: t distribution under H0. Green line = noncentral t distribution under H1 \n red = type 1 error, gold = type 2 error = 1-power, yellow=power")
# args for mar()c(bottom, left, top, right) 
# default for mar=  c(5, 4, 4, 2) + 0.1. Increase bottom margin by one line o make room for 2 line sublabel
par(mar=c(6, 4, 4, 2) + 0.1)
#
plot(tvals,yvals,type="l",col="blue",cex.axis=1.5,cex.lab=1.5,lwd=linewid,main = label,sub=NULL,xlab="value of Student's t",ylab="probability density")
# Shade the area belo -tcrit and above tcrit -see http://tolstoy.newcastle.edu.au/R/help/03b/2475.html
title(sub=sublabel, line = 5)
tcrit=qt((1-pval/2),df,ncp=0)
x.l <- seq(xmin, -tcrit, length = 100) 
y.l <- c(dt(x.l,df,0), 0, 0) 
# add tCrit,xmin to complete polygon 
x.l <- c(x.l, -tcrit, xmin) 
# draw and fill left region 
#polygon(x.l, y.l, density = 50) 
polygon(x.l, y.l, col="red") 

tcrit= qt(1-(pval/2),df,ncp=0)
x.r <- seq(tcrit, xmax, length = 100) 
y.r <- c(dt(x.r,df,0), 0, 0) 
# add max(x) and CritVal to complete polygon 
x.r <- c(x.r, xmax , tcrit) 
# draw and fill left region 
polygon(x.r, y.r, col="red") 

# PLOT NONCENTRAL tDISTRIBUTIONn
#==============================
#under H0, use central t distribution
# under H1 use cemtral t distribution
ncp1=delta/sdiff

yvalsnc =vector()

yvalsnc = dt(tvals,df,ncp=ncp1)

# Plot central t distributop
#X11()   #next plot in new window
#
lines(tvals,yvalsnc,col="green3",lwd=4)
#
# Shade the area below (1-power) = tcrit -see http://tolstoy.newcastle.edu.au/R/help/03b/2475.html
# 
tcrit1= qt(1-power,df,ncp=ncp1)
x.l <- seq(xmin, tcrit1, length = 100) 
y.l <- c(dt(x.l,df,ncp=ncp1), 0, 0) 
# add tCrit,xmin to complete polygon 
x.l <- c(x.l, tcrit1, xmin) 
# draw and fill left region 
# colors in R http://research.stowers-institute.org/efg/R/Color/Chart/
polygon(x.l, y.l, col="gold") 
#
# and shade power = area above tcrit in noncentral t
#Add (temp) printout of pval values and power, 5 
# fill area above (1-power)
tcrit1= qt(1-power,df,ncp=ncp1)
x.r <- seq(tcrit, xmax, length = 100) 
y.r <- c(dt(x.r,df,ncp=ncp1), 0, 0) 
# add max(x) and CritVal to complete polygon 
x.r <- c(x.r, xmax , tcrit) 
# draw and fill right region 
polygon(x.r, y.r, col="yellow") 

# reshade upper tail of H0 distribution to overwrite yellow shading of H1 distribution
tcrit= qt(1-(pval/2),df,ncp=0)
x.r <- seq(tcrit, xmax, length = 100) 
y.r <- c(dt(x.r,df,0), 0, 0) 
# add max(x) and CritVal to complete polygon 
x.r <- c(x.r, xmax , tcrit) 
# draw and fill right region 
polygon(x.r, y.r, col="red") 
