# Supplementary material for: The reproducibility of research and the misinterpretation of p-values
Source: R Soc Open Sci. 2017 Dec 6;4(12):171085. doi: 10.1098/rsos.171085 (PMC5750014; doi:10.1098/rsos.171085)
Supplement: files-paper-2 [file rsos171085supp1.zip › two_sample-simulation-+LR+prior.R]

#Two_mean_simulation
# Calculation of LR for p-equals case added April 2017
# function calc.LR() corrected by adding delta = abs(delta1)
# Modified 2 Aug 2017 to calculate also the prior needed for given FPR
require(MASS) 
#require(graphics)

#START INPUTS
mynsim=100000  # Set number of simulatiobs to run

#set mean and SD for sample 1 and sample 2
#These values give 
#power=0.46 with n=8 and #power=0.78 with n=16, for P=0.05
mymu1=0
mysd1=1
# mymu2=0   # H0 true
mymu2=1     # H1 true
mysd2=1

myn=16    #number of obs per sample

#set min and max P values for "significance"
myPmin=0.0475
myPmax=0.0525  # for P close to 0.05
#
# myPmin=0.0095
# myPmax=0.0105  # for P close to 0.01
#
# myPmin=0.0045
# myPmax=0.0055  # for P close to 0.005

#myPmin=0.00095
#myPmax=0.00105  # for P close to 0.001

FPR1=0.05   #specified false pos risk for calc of prior
#
# generate name for output file
outfile=paste("simulation+LR-P-between",myPmin,myPmax,".txt") #name for output
# outfile="simulation+LR-H0-absd-p=0.01.txt" #name for output file
#
#END OF INPUTS              

myxmin=mymu1-4*mysd1
myxmax=mymu1+4*mysd1
myinc=(myxmax-myxmin)/100
myx=seq(from = myxmin,to=myxmax,by=myinc)
myy1=dnorm(myx,mean=mymu1,sd=mysd1)
myy2=dnorm(myx,mean=mymu2,sd=mysd2)
linwid=2.5
X11()   #next plot in new window
plot(myx,myy1,type="l",col="blue",cex.axis=1.5,lwd=linwid,main="Distributions of observations")
lines(myx,myy2,col="red",lwd=2)

#plot distributions  of means for sample1 and 2
#myxmin=mymu1-1*mysd1
#myxmax=mymu1+1*mysd1
#myinc=(myxmax-myxmin)/100
myx=seq(from = myxmin,to=myxmax,by=myinc)
mysdm1=mysd1/sqrt(myn)
mysdm2=mysd2/sqrt(myn)
myy1=dnorm(myx,mean=mymu1,sd=mysdm1)
myy2=dnorm(myx,mean=mymu2,sd=mysdm2)
X11()   #next plot in new window
plot(myx,myy1,type="l",col="blue",cex.axis=1.5,lwd=linwid,main="Distributions of means")
lines(myx,myy2,col="red",lwd=2)

#end of distribution plottine

mycor=0.   #correlation = 0
#set covariance matrix
myvar1=mysd1^2
myvar2=mysd2^2
mysigma = matrix(c(myvar1,mycor,mycor,myvar2),2,2)
#
#=================================================
# Define functions to calculate FPR and LR

calc.LR =  function(nsamp,pval,sigma,delta1)
{
# Use ,delta1=obs diff bet emans for each test
# sdiff = observed SD of diff bet means
  sdiff=sqrt(sigma^2/nsamp + sigma^2/nsamp)  
  df=2*(nsamp-1)
  # Note FPR doesn't need calculation of power for p-equals case  #
  #under H0, use central t distribution
  tcrit=qt((1-pval/2),df,ncp=0)
  x0=tcrit
  y0=dt(x0,df,0)
  y0
  # under H1 use non-central t distribution
  delta=abs(delta1)
  ncp1=delta/sdiff     #non-centrality paramater
  x1=x0  #tcrit
  x1
  y1=dt(x1,df,ncp=ncp1)
  y1
  LR=y1/(2*y0)
  #output=c(FPR,x0,y0,x1,y1)
  return(LR)
}
# end of function calc.LR
#
# calc.LR0 gives FPR for given nsamp, for p-pess-than case
calc.LR0 =  function(nsamp,pval,sigma,delta1){
  myp=power.t.test(n=nsamp,sd=sigma,delta=delta1,sig.level=pval,type="two.sample",alternative="two.sided",power=NULL)
  power = myp$power
  LR0-power/pval
  return(LR0)
}
#
# Define function to calculate pooled variance for each simulated experiment (not returned by t.test)
pooledSD = function(sampA,sampB,nA,nB)
{
  varA=var(sampA)
  varB=var(sampB)
  SSA=(nA-1)*varA
  SSB=(nB-1)*varB
  sdpool=sqrt((SSA+SSB)/(nA+nB-2))
  return(sdpool)
}

# DEFINE FUNCTION TO CALCULATE PRIOR FOR REQUIRED FPR AT A GIVEN PVAL (AS FUNCTION OF N)

calc.prior =  function(nsamp,FPR1,pval,sigma,delta1)
{
  sdiff=sqrt(sigma^2/nsamp + sigma^2/nsamp)
  df=2*(nsamp-1)
  #  
  #under H0, use central t distribution
  tcrit=qt((1-pval/2),df,ncp=0)
  x0=tcrit
  y0=dt(x0,df,0)
  # under H1 use cemtral t distribution
  ncp1=delta1/sdiff
  #  x1=qt(1-power,df,ncp=ncp1)
  #
  x1=x0
  y1=dt(x1,df,ncp=ncp1)
  # check solution
  #  pcheck=pt(y1,df,ncp=ncp1)
  #  pcheck
  #  
  # Calc prior that give false positive risk = FPR1
  p0=2*y0
  p1=y1
  #Rearrange result for FPR to calculate prior for given pval
  prior=(p0*(1-FPR1))/(p1*FPR1 + (p0*(1-FPR1)))
  output=c(prior,x0,y0,x1,y1)
  return(output)
}
#end of function calc.prior

# end of function definitions
#=================================================
#initialisations
mymean=c(mymu1,mymu2)
mymean
mytruediff=mymean[2]-mymean[1]
mytruediff
mypval=vector(length=mynsim)
mypval[1:mynsim]=0
#mypval
myloCI=vector(length=mynsim)
myloCI[1:mynsim]=0
myhiCI=vector(length=mynsim)
myhiCI[1:mynsim]=0
mydiff=vector(length=mynsim)
mydiff[1:mynsim]=0
mytval=vector(length=mynsim)  #values of t statistic for each test
mytval[1:mynsim]=0
myLR=vector(length=mynsim)  #likelood ratios for observed diff bet means, p-equals case
myLR[1:mynsim]=0
LRsig=vector(length=mynsim)  #likelood ratios for observed diff bet means, p-less than case- for "significant" tests only
LRsig[1:mynsim]=0
myprior=vector(length=mynsim)   #prior probs that give specified FPR
mypriorsig=vector(length=mynsim)   #prior probs that give specified
myprior[1:mynsim]=0
mypriorsig[1:mynsim]=0        
#
# diito for LR0, for p-less-than case
myLR0=vector(length=mynsim) 
myLR0[1:mynsim]=0
mynsig=0  #counts number of pval between and myPmax =0.0

# set random number generator seed so sequence repeats
#set.seed(1941)
for (myr in c(1:mynsim))
{
  #simulate data
  mydata=mvrnorm(n=myn, mymean,mysigma)
  mylabels=c('group1','group2') 
  colnames(mydata)=mylabels #Assign labels to columns of simulated data
  summary(mydata)
  mysampA=mydata[1:myn,1]
  mysampA
  mysampB=mydata[1:myn,2]
  mysampB
#    
  #test ny using Cushney data each timw
  #mysampA=c(0.7,-1.6,-0.2,-1.2,-0.1,3.4,3.7,0.8,0.0,2)
  #mysampB=c(1.9,0.8,1.1,0.1,-0.1,4.4,5.5,1.6,4.6,3.4)
  #nsamp=10
  #sdpool=pooledSD(mysampA,mysampB,10,10)
  #end of temp data (Cushney values)
  #
  myresult=t.test(mysampB,mysampA,alternative="two.sided", paired = FALSE, var.equal = TRUE,conf.level = 0.95)
  mydiff[myr]=myresult$estimate[1]-myresult$estimate[2]
  myp=myresult$p.value
  mypval[myr]=myp 
  myloCI[myr]=myresult$conf.int[1]
  myhiCI[myr]=myresult$conf.int[2]
  #calc LR at obs SD and observed (ML) diff between means
  delta1=mydiff[myr]    # "observed" diff between means= ML estimate
# calculate pooled estimate of SD, needed for calc.LR and calc-priot
  sdpool=pooledSD(mysampA,mysampB,myn,myn)   #pooled SD for current sample
  myLR1=calc.LR(myn,myp,sdpool,delta1)
  myLR[myr]=myLR1
 # myprior=  calc.prior(nsamp,FPR1,pval,sigma,delta1)
  myprior1=calc.prior(myn,FPR1,myp,sdpool,delta1)
  myprior[myr]=myprior1[1]
   #
  if (myp > myPmin & myp <= myPmax)
  {
    mynsig=mynsig+1
    LRsig[mynsig]=myLR1
    mypriorsig[mynsig]=myprior[myr]
  }
  mytval[myr]= myresult$statistic
}
#
#plot histogram of P values
X11()   #next plot in new window
mydat=hist(mypval,breaks=20,xlim=range(0:1),cex.axis=1.5,main="Distribution of P values")
#mydiff
summary(mypval)
str(mydat)

#plot histo of differences between means
mydat$counts
X11()   #next plot in new window
mydat1=hist(mydiff,breaks=20,cex.axis=1.5,main="Distribution of differences between means ")
#superimpose t predicted distribution
#===========
  
mydat1$counts
#myloCI

#myhiCI
myCI=cbind(myloCI,myhiCI)
mynsig
#Check mynsig from final 
#mypval[4]=0.2  #test
mynsig=0
mysumdiff=0
#values to limit highly sig,...non-sig
my001=0  #counts number of P<0.001
my01=0  #counts number of 0.001<P<0.01
my05=0  #counts number of 0.01<P<0.05
myns=0  #counts number of P>0.05 "non sig"
#
for (myr in c(1:mynsim)) 
{
  myp=mypval[myr]
  myd=mydiff[myr]  
  if (myp > myPmin & myp <= myPmax) 
    {
    mynsig=mynsig+1
    mysumdiff=mysumdiff+myd
    }
    if (myp <= 0.001 ) my001=my001+1 
    if (myp > 0.001 & myp <= 0.01) my01=my01+1
    if (myp > 0.01 & myp <= 0.05) my05=my05+1
    if (myp > 0.05) myns=myns+1
   }
    mynsig
    mymeandiff=mysumdiff/mynsig
    mymeandiff   #mean observed difference for expts with Pmin<P<=Pmax
    mytruediff
{}
#count also the fraction of "significant" results that are
#followed by a "non-sig' result 
# where "signifant" means P<= 0.05 OR 0.01
myn05=0    #counts number of sig - non sig pairs for P=0.05
myn051=0   # counts number of sig-sig pairs
myn01=0    #counts number of sig-non sig pairs for P=0.05
myn011=0    #counts number of sig - sig pairs for P=0.05
mynsim1=mynsim-1
for (myr in c(1:mynsim1)) {
  myp=mypval[myr]
  myp1=mypval[myr+1]  
  if (myp <= 0.05 & myp1 > 0.05) myn05=myn05+1
  if (myp <= 0.05 & myp1 <= 0.05) myn051=myn051+1
  if (myp <= 0.01 & myp1 > 0.01) myn01=myn01+1
  if (myp <= 0.01 & myp1 <= 0.01) myn011=myn011+1
}
myn05
myn01
#power calculations
mysiglev=(myPmin+myPmax)/2
# mypower1=power.t.test(n=myn,sd=mysd1,delta=mytruediff,sig.level=mysiglev,type="two.sample",power=NULL)
mypower1=power.t.test(n=myn,sd=mysd1,delta=mytruediff,sig.level=mysiglev,type="two.sample",power=NULL, strict=TRUE)
mypower1
mypower=mypower1$power
mysig=mypower1$sig.level

#write results to a file (use 'cat' not 'write' to output list 
cat("Program: two_sample-simulation-+LR+prior","\n","\n",file=outfile,append=FALSE)
cat("INPUTS","\n",file=outfile,append=TRUE)
cat("number of simulation = ",mynsim,"\n",file=outfile,append=TRUE)
cat("number obs per sample = ",myn,"\n",file=outfile,append=TRUE)
cat("true mean for sample 1 = ",mymu1,"\n",file=outfile,append=TRUE)
cat("true mean for sample 2 = ",mymu2,"\n",file=outfile,append=TRUE)
cat("true SD (same for both samples) = ",mysd1,"\n",file=outfile,append=TRUE)
cat("prior calculated for false pos risk = ",FPR1,"\n",file=outfile,append=TRUE)

cat("Sig if P is between Pmin and Pmax = ",myPmin," to ",myPmax,"\n","\n",file=outfile,append=TRUE)

cat("OUTPUTS","\n",file=outfile,append=TRUE)
cat("power = ",mypower,"for P = ",mysig,"\n",file=outfile,append=TRUE)
cat("Number of 'sig' differences (P between Pmin-Pmax) = ",mynsig," = ",100*mynsig/mynsim," percent","\n","\n",file=outfile,append=TRUE)
#
cat("Mean of all likelihood ratio (p-equals case) = ",mean(myLR),"\n",file=outfile,append=TRUE)
cat("Mean of likelihood ratio for 'significant' result (p-equals case) = ","\n","     ",mean(LRsig[1:mynsig])," +/-SD = ",sqrt(var(LRsig[1:mynsig])),"\n",file=outfile,append=TRUE)
LRtrue=calc.LR(myn,mysiglev,1,1)
cat("True LR, p-equals case, (P=",mysiglev," SD=1, diff=1) = ",LRtrue,"\n","\n",file=outfile,append=TRUE)
#
  cat("Mean of all priors needed for FPR = ",FPR1," (p-equals case) = ",mean(myprior),"\n",file=outfile,append=TRUE)
cat("Mean of priors for 'significant' result (p-equals case) = ","\n","     ",mean(mypriorsig[1:mynsig])," +/-SD = ",sqrt(var(mypriorsig[1:mynsig])),"\n",file=outfile,append=TRUE)
priortrue=calc.prior(myn,FPR1,mysiglev,1,1)

cat("True prior, p-equals case, (P=",mysiglev," SD=1, diff=1) = ",priortrue[1],"\n","\n",file=outfile,append=TRUE)
#
cat("Number of P <= 0.001 = ",my001,"   = ",100*my001/mynsim," percent","\n",file=outfile,append=TRUE)
cat("Number of 0.001 < P <= 0.01 = ",my01,"   = ",100*my01/mynsim," percent","\n",file=outfile,append=TRUE)
cat("Number of 0.01 < P <= 0.05 = ",my05,"   = ",100*my05/mynsim," percent","\n",file=outfile,append=TRUE)
cat("Number of P > 0.05 = ",myns,"   = ",100*myns/mynsim," percent","\n",file=outfile,append=TRUE)
cat("Number of P <+ 0.05 = ",mynsim-myns,"   = ",100*(mynsim-myns)/mynsim," percent","\n",file=outfile,append=TRUE)
cat("\n","Obs diff bet means for 'sig' results = ",mymeandiff," True value = ",mytruediff,"\n",file=outfile,append=TRUE)

cat("\n","Number of times sig is followed by non-sig (P=0.05) = ",myn05," = ",100*myn05/(myn05+myn051)," percent","\n",file=outfile,append=TRUE)
cat("Number of times sig is followed by sig (P=0.05) = ",myn051," = ",100*myn051/(myn05+myn051)," percent","\n",file=outfile,append=TRUE)
cat("Number of times sig is followed by non-sig (P=0.01) = ",myn01," = ",100*myn01/(myn01+myn011)," percent","\n",file=outfile,append=TRUE)
cat("Number of times sig is followed by sig (P=0.01) = ",myn011," = ",100*myn011/(myn01+myn011)," percent","\n",file=outfile,append=TRUE)
#=============================================================
