# Supplementary material for: The reproducibility of research and the misinterpretation of p-values
Source: R Soc Open Sci. 2017 Dec 6;4(12):171085. doi: 10.1098/rsos.171085 (PMC5750014; doi:10.1098/rsos.171085)
Supplement: files-paper-2 [file rsos171085supp1.zip › calc-pval for FPR= 0.05 p(H1)= 0.5 .txt]

Program calc-pval.R 
 Calculation of Pval needed to give FPR =  0.05 when prior, P(H1), =  0.5 
 
INPUTS 
true mean for sample 1 =  0 
true mean for sample 2 =  1 
true SD (same for both samples) =  1 
effect size, as multiple of SD =  1 
number in each sample = nsamp =  4 8 16 

 OUTPUTS for P values that give FPR =  0.05 
CASE OF P = alpha 
For nsamp =  4  P value =  NaN ; L(H1)/L(H0) =  NaN 
For nsamp =  8  P value =  0.003947382 ; L(H1)/L(H0) =  19 
For nsamp =  16  P value =  0.007939245 ; L(H1)/L(H0) =  19 
 
CASE OF P <= alpha 
For nsamp =  4  P value =  NaN ; L(H1)/L(H0) =  NaN 
For nsamp =  8  P value =  0.01247499 ; L(H1)/L(H0) =  19 
For nsamp =  16  P value =  0.0393453 ; L(H1)/L(H0) =  19 
