# Supplementary material for: The reproducibility of research and the misinterpretation of p-values
Source: R Soc Open Sci. 2017 Dec 6;4(12):171085. doi: 10.1098/rsos.171085 (PMC5750014; doi:10.1098/rsos.171085)
Supplement: files-paper-2 [file rsos171085supp1.zip › calc-prior.R]

#  calc-prior.R
#CALCULATES PRIOR VS P VALUE FOR CONSTANT N (Matthews' approach)
# Version 5
#
# Version in which n (not power) is constant throughout the FPR vs P value plots
#
# clear existing variables
rm(list = setdiff(ls(), lsf.str()))
#
require(MASS)
#require(graphics)
#
# START DEFINING INPUT
# Need to specify P value snd specified FPR
# Also nsamp and effect size as multiple of SD. DMakes no difference if sigma=1 always, if mu2= effect size/sigme
#
# Define the FPR that's required,t then calculate the prior that's needed to achieve it
FPR1=0.05  # required FPR
#
pval=0.05    #Observed P value for calculator printout
#pval=0.01   #Observed P value for calculator printout
#pval=0.001   #Observed P value for calculator printout
#pval=0.0001   #Observed P value for calculator printout

effsize=1.0  #specify effect size as multiple of SD of original observations'
#===========================================
# end of inputs
# calculate stuff from inputs
mymu1=0         #null hyothesis
sigma=1.0   #can have sigma=1 always, if mu2=normalised effect size
mysd1=sigma
mysd2=mysd1   #as assumed bt t test
delta1=effsize*sigma   # = mymu2 - mymu1
mymu2=effsize

# Define inputs for calculato: do calculatioms for nsamp = 4, 8, 16
nsamp1=4
nsamp2=8
nsamp3=16
# nsamp3=36     # for power = 0.78 at p=0.001
# nsamp3=24     # for power = 0.78 at p=0.01
#
# Generate automatic file anme for primnt output
filename=paste("calc_prior-p=",pval,"-FPR=",FPR1,".txt")
#outfile="calc_prior-5-p=.05-FPR=0.01.txt" #name for output file
outfile=filename
#
ylab1=paste("Prior, P(H1), for FPR = ", FPR1)   #label for Y axis
ylablog=paste("Prior, P(H1), for FPR = ", FPR1," (log scale)")   #label for Y axis
#
# DEFINE FUNCTION TO CALCULATE PRIOR FOR REQUIRED FPR AT A GIVEN PVAL (AS FUNCTION OF N)

calc.prior =  function(nsamp,FPR1,pval,sigma,delta1)
  {
  sdiff=sqrt(sigma^2/nsamp + sigma^2/nsamp)
  df=2*(nsamp-1)
#  
#under H0, use central t distribution
  tcrit=qt((1-pval/2),df,ncp=0)
  x0=tcrit
  y0=dt(x0,df,0)
# under H1 use cemtral t distribution
  ncp1=delta1/sdiff
#  x1=qt(1-power,df,ncp=ncp1)
 #
  x1=x0
  y1=dt(x1,df,ncp=ncp1)
# check solution
#  pcheck=pt(y1,df,ncp=ncp1)
#  pcheck
#  
  # Calc prior that give false positive risk = FPR1
  p0=2*y0
  p1=y1
  #Rearrange result for FPR to calculate prior for given pval
  prior=(p0*(1-FPR1))/(p1*FPR1 + (p0*(1-FPR1)))
  output=c(prior,x0,y0,x1,y1)
  return(output)
  }
#end of function calc.prior

# DEFINE FUNCTION TO CALCULATE prior that gives FPR = pval for p-leess-than case, AS FUNCTION OF n, for given observed P value
# if regarded as a function of nsamp.need to calculate power from nsamp first

calc.prior0 =  function(nsamp,FPR1,pval,sigma,delta1)
  {
  myp=power.t.test(n=nsamp,sd=sigma,delta=delta1,sig.level=pval,type="two.sample",alternative="two.sided",power=NULL)
  power = myp$power
  #PH1=prior
  #PH0=1-PH1
  prior=pval*(1-FPR1)/(pval*(1-FPR1) + power*FPR1)
  #FPR0=(pval*PH0/(pval*PH0 + PH1*power))
  output=c(prior,power)
  return(output)
}
# ENd OF FUNCTION calc.FPR0 (P <= alpah)
#
#==================================================
# START OF CALCULAYIONS OF PRIOR FOR SPECIFIED FPR
# PRINTOUT FOR A SPECIFIED P VALUE
#(followed by plots of prior vs P value)
#limits for y axis
ylim1=c(0,1)
ylimlog=c(0.001,1)
amin1=0.001
amax1=0.2
#
#priorval=c(0.1,0.5)
cat("Program: calc-prior.R","\n","Calculation of prior, P(H1), to give FPR = ",FPR1," when P = ",pval," (for specified n) ","\n","\n",file=outfile,append=FALSE)
cat("INPUTS","\n",file=outfile,append=TRUE)
#
#end of inputs for calculator 

  nsamp=nsamp1
 # calc.prior =  function(nsamp,FPR1,pval,sigma,delta1)
  out4=calc.prior(nsamp,FPR1,pval,sigma,delta1)
  prz4=out4[1]  #prior that gives FPR=pval
#  
  nsamp=nsamp2
  out8=calc.prior(nsamp,FPR1,pval,sigma,delta1)
  prz8=out8[1]
#
  nsamp=nsamp3
  out16=calc.prior(nsamp,FPR1,pval,sigma,delta1)
  prz16=out16[1]
#
  nsamp=nsamp1
  myp4=power.t.test(n=nsamp,sd=sigma,delta=delta1,sig.level=0.05,type="two.sample",alternative="two.sided",power=NULL)
  power4 = myp4$power
#  
  nsamp=nsamp2
  myp8=power.t.test(n=nsamp,sd=sigma,delta=delta1,sig.level=0.05,type="two.sample",alternative="two.sided",power=NULL)
  power8 = myp8$power
#
  nsamp=nsamp3
  myp16=power.t.test(n=nsamp,sd=sigma,delta=delta1,sig.level=0.05,type="two.sample",alternative="two.sided",power=NULL)
  power16 = myp16$power
#
#write results to a file (use 'cat' not 'write' to output list 
  cat("true mean for sample 1 = ",mymu1,"\n",file=outfile,append=TRUE)
  cat("true mean for sample 2 = ",mymu2,"\n",file=outfile,append=TRUE)
  cat("true SD (same for both samples) = ",sigma,"\n",file=outfile,append=TRUE)
  cat("effect size, as multiple of SD = ",effsize,"\n","\n",file=outfile,append=TRUE)
  cat("observed P value = ",pval,"\n",file=outfile,append=TRUE)
 
  cat("number in each sample = nsamp = ",nsamp1,nsamp2,nsamp3,"\n",file=outfile,append=TRUE)
#
  cat("\n","OUTPUTS for prior probs, P(H1), that give FPR = ",FPR1, "\n",file=outfile,append=TRUE)
  cat("CASE OF P = alpha","\n",file=outfile,append=TRUE)
  nsamp=nsamp1
  cat("For nsamp = ",nsamp," prior P(H1) = ",prz4,"\n"," power (for P =0.05, and obs effect size) = ", power4, "\n",file=outfile,append=TRUE)
  nsamp=nsamp2
  cat("For nsamp = ",nsamp," prior P(H1) = ",prz8,"\n"," power (for P =0.05, and obs effect size) = ", power8, "\n",file=outfile,append=TRUE)
  nsamp=nsamp3
  cat("For nsamp = ",nsamp," prior P(H1) = ",prz16,"\n"," power (for P =0.05, and obs effect size) = ", power16, "\n",file=outfile,append=TRUE)

  cat("\n","CASE OF P <= alpha","\n",file=outfile,append=TRUE)
#
    nsamp=nsamp1
  #calc.prior0 =  function(nsamp,FPR1,pval,sigma)
  fpz4=calc.prior0(nsamp,FPR1,pval,sigma,delta1)
  prz40=fpz4[1]
  power4=fpz4[2]
  cat("For nsamp = ",nsamp," prior P(H1) = ",prz40,"\n"," power (for P =0.05, and obs effect size) = ", power4, "\n",file=outfile,append=TRUE)
#
  nsamp=nsamp2
  fpz8=calc.prior0(nsamp,FPR1,pval,sigma,delta1)
  prz80=fpz8[1]
  power8=fpz8[2]
  cat("For nsamp = ",nsamp," prior P(H1) =  ",prz80,"\n"," power (for P =0.05, and obs effect size) = ", power8, "\n",file=outfile,append=TRUE)
#
  nsamp=nsamp3
  fpz16=calc.prior0(nsamp,FPR1,pval,sigma,delta1)
  prz160=fpz16[1]
  power16=fpz16[2]
  cat("For nsamp = ",nsamp," prior P(H1) = ",prz160,"\n"," power (for P =0.05, and obs effect size) = ", power16, "\n",file=outfile,append=TRUE)
#
# END output from calculator
#=====================================================
#
# NOW PLOTE OF prior needed to give FPR=ALPHA, vs alpha

#bdefine array of alpha values for plotting, in array aval

aval=vector()
aval=seq(from = amin1,to=amax1,by=0.001)
naval=length(aval)
options(scipen=999) #http://stackoverflow.com/questions/25946047/how-to-prevent-scientific-notation-in-r

# define vectors to keep FPR and power for each alpha value
# for p-equals case
prval4=vector()
prval8=vector()
prval16=vector()
pow4=vector()
pow8=vector()
pow16=vector()
# same for P<alpha case
prval40=vector()
prval80=vector()
prval160=vector()
pow40=vector()
pow80=vector()
pow160=vector()
#
# calculate and plot FPR for nsam = 3, 8, 16
#
  for (myr in seq(1,naval,1))
  {
    nsamp = nsamp1
    pval1=aval[myr]  #aval would be better called pval
    fv4 = calc.prior(nsamp,FPR1,pval1,sigma,delta1)
    # output=c(prior,x0,y0,x1,y1)
    prval4[myr]=  fv4[1]
    fv40 = calc.prior0(nsamp,FPR1,pval1,sigma,delta1)  
    prval40[myr]=  fv40[1]
    pow40[myr]=  fv40[2]    #record power fr curent nsamp
  }

#loop to calculae FPR for range of alpha values, in aval()
  for (myr in seq(1,naval,1))
  {
    nsamp=nsamp2
    pval1=aval[myr]
    fv8 = calc.prior(nsamp,FPR1,pval1,sigma,delta1)
    prval8[myr]=  fv8[1]
    fv80 = calc.prior0(nsamp,FPR1,pval1,sigma,delta1)
    prval80[myr]=  fv80[1]
    pow80[myr]=  fv80[2]    #record power fr curent nsamp
        }

  for (myr in seq(1,naval,1))
  {
  nsamp=nsamp3
  pval1=aval[myr]
  fv16 = calc.prior(nsamp,FPR1,pval1,sigma,delta1)
  prval16[myr]=fv16[1]
  fv160 = calc.prior0(nsamp,FPR1,pval1,sigma,delta1)
  prval160[myr]=fv160[1]
  pow160[myr]=  fv160[2]
  }

  # PLOT FPR versus ALPHA FOR n=4,8, 16 (P=alpha case)
  linewid=2.5      #line width for all plote
  X11()   #next plot in new window
  # use expression() ro get greek character?
  label=paste("CASE OF P = alpha.   Prior P(H1) needed for FPR = ", FPR1," when P = ",pval," Const n")
  sublabel=paste("n=",nsamp3," (blue), n=",nsamp2," (green), n=",nsamp1," (red)")
  #sub=sublabel
  plot(aval,prval16,type="l",col="blue",ylim=ylim1,cex.axis=1.5,cex.lab=1.5,lwd=linewid,main = label,sub=sublabel, xlab="P value",ylab=ylab1)
  lines(aval,prval8,col="green",lwd=linewid)
  lines(aval,prval4,col="red",lwd=linewid)
 # horizontal line at prior=0.5 =max acceptable prior
  abline(a=0.5,b=0, col="darkred", lwd=linewid,lty="dotted")
  
  #Draw line segments between pairs of points.
  #segments(x0, y0, x1 = x0, y1 = y0,col = par("fg"), lty = par("lty"), lwd = par("lwd"),
  #calc.prior =  function(nsamp,FPR1,pval1,sigma,delta1) 
  fv4=calc.prior(nsamp1,FPR1,pval,sigma,delta1)
  fv8=calc.prior(nsamp2,FPR1,pval,sigma,delta1)
  fv16=calc.prior(nsamp3,FPR1,pval,sigma,delta1)
  ftop=max(fv4[1],fv8[1],fv16[1])
  # # draw vertical line at x=alpha, from y=0 to top curve
  segments(x0=pval, y0=0, x1 = pval, y1 = ftop, col="gray", lty = "longdash", lwd = linewid)
# horizontal lines at intersections
  segments(x0=0, y0=fv4[1], x1 = pval, y1 = fv4[1], col="gray", lty = "longdash", lwd = linewid)
  segments(x0=0, y0=fv8[1], x1 = pval, y1 = fv8[1], col="gray", lty = "longdash", lwd = linewid)
           
  segments(x0=0, y0=fv16[1], x1 = pval, y1 = fv16[1], col="gray", lty = "longdash", lwd = linewid)
#  
# Plot also against log(alpha)
  X11()   #next plot in new window
  sublabel=paste("n=",nsamp3," (blue), n=",nsamp2," (green), n=",nsamp1," (red)  (log-log plot)")
# yaxp=  vector of the form c(x1, x2, n) giving the coordinates of the extreme tick marks and the number of intervals between tick-marks 
  # For log axes, For a small range, n is negative, and the ticks are as in the linear case, otherwise, n is  in 1:3, specifying a case number, and x1 and x2 are the lowest and highest power of  10 inside the user coordinates, 10 ^ par("usr")[1:2]. (The "usr" coordinates are log10-transformed here!)
#
 plot(aval,prval16,type="l",col="blue",log="xy",ylim=ylimlog,cex.axis=1.5,cex.lab=1.5,lwd=linewid,main = label, sub=sublabel,xlab="P value (log scale)",ylab=ylablog)
  lines(aval,prval8,col="green",lwd=linewid)
  lines(aval,prval4,col="red",lwd=linewid)
  # horizontal line at prior=0.5 =max acceptable prior
  abline(a=0.5,b=0, col="darkred", lwd=linewid,lty="dotted",untf=TRUE)
  
  # draw vertical line at x=alpha, from y=0 to top curve (for log scale, can't start at 0)
  segments(x0=pval, y0=0.001, x1 = pval, y1 = ftop, col="gray", lty = "longdash", lwd = linewid)
# horizontal lines at intersections
  segments(x0=1.e-4, y0=fv4[1], x1 = pval, y1 = fv4[1], col="gray", lty = "longdash", lwd = linewid)
  segments(x0=1.e-4, y0=fv8[1], x1 = pval, y1 = fv8[1], col="gray", lty = "longdash", lwd = linewid)
  segments(x0=1.e-4, y0=fv16[1], x1 = pval, y1 = fv16[1], col="gray", lty = "longdash", lwd = linewid)

# REPEAT PLOTS OF prior VS Pval FOR P<= lapha CASE
#
  X11()
#   
label=paste("CASE OF P = alpha.   Prior P(H1) needed for FPR = ", FPR1,"when P = ",pval," Const n")
sublabel=paste("n = ",nsamp3," (blue), n = ",nsamp2," (green), n = ",nsamp1," (red)")
# For log axes, For a small range, n is negative, and the ticks are as in the linear case, otherwise, n is  in 1:3, specifying a case number, and x1 and x2 are the lowest and highest power of  10 inside the user coordinates, 10 ^ par("usr")[1:2]. (The "usr" coordinates are log10-transformed here!)
    #yaxp1=c(0,1,5)
  plot(aval,prval160,type="l",col="blue",ylim=ylim1,cex.axis=1.5,cex.lab=1.5,lwd=linewid,main = label,sub=sublabel,xlab="P value",ylab=ylab1)
  lines(aval,prval80,col="green",lwd=linewid)
  lines(aval,prval40,col="red",lwd=linewid)
  #
  # horizontal line at prior=0.5 =max acceptable prior
  abline(a=0.5,b=0, col="darkred", lwd=linewid,lty="dotted")
  #
  #output for FPR0 = output=c(FPR0,power)
  #Draw line segments between pairs of points.
#  segments(x0, y0, x1 = x0, y1 = y0,col = par("fg"), lty = par("lty"), lwd = par("lwd"),
  
  fv40=calc.prior0(nsamp1,FPR1,pval,sigma,delta1)
  fv80=calc.prior0(nsamp2,FPR1,pval,sigma,delta1)
  fv160=calc.prior0(nsamp3,FPR1,pval,sigma,delta1)
  ftop=max(fv40[1],fv80[1],fv160[1])
  # draw vertical line at x=alpha, from y=0 to top curve
  segments(x0=pval, y0=0, x1 = pval, y1 = ftop, col="gray", lty = "longdash", lwd = linewid)
 # # horizontal lines at intersections
  segments(x0=0, y0=fv40[1], x1 = pval, y1 = fv40[1], col="gray", lty = "longdash", lwd = linewid)
  segments(x0=0, y0=fv80[1], x1 = pval, y1 = fv80[1], col="gray", lty = "longdash", lwd = linewid)
  segments(x0=0, y0=fv160[1], x1 = pval, y1 = fv160[1], col="gray", lty = "longdash", lwd = linewid)
  
  # Plot also against log(alpha)
  X11()   #next plot in new window
  #
  sublabel=paste("n = ",nsamp3," (blue), n = ",nsamp2," (green), n = ",nsamp1," (red)  (log-log plot)")
 
  plot(aval,prval160,type="l",col="blue",ylim=ylimlog,log="xy",cex.axis=1.5,cex.lab=1.5,lwd=linewid,main = label, sub=sublabel,xlab="P value (log scale)",ylab=ylablog)
  lines(aval,prval80,col="green",lwd=linewid)
  lines(aval,prval40,col="red",lwd=linewid)
  # horizontal line at prior=0.5 =max acceptable prior (for log scales need untf-TRUE to untransform ie give postion in non log units)
  abline(a=0.5,b=0, col="darkred", lwd=linewid,lty="dotted",untf=TRUE)
  #
  # draw vertical line at x=alpha, from y=0 to top curve (for log scale, can't start at 0)
segments(x0=pval, y0=0.001, x1 = pval, y1 = ftop, col="gray", lty = "longdash", lwd = 2)
#  # horizontal lines at intersections
segments(x0=1.e-4, y0=fv40[1], x1 = pval, y1 = fv40[1], col="gray", lty = "longdash", lwd = 2)
segments(x0=1.e-4, y0=fv80[1], x1 = pval, y1 = fv80[1], col="gray", lty = "longdash", lwd = 2)
segments(x0=1.e-4, y0=fv160[1], x1 = pval, y1 = fv160[1],col="gray", lty = "longdash", lwd = 2)
#
#***
  #=========================================  
  # LASTLY PLOT PRIOR VS P-VALUE FOR p-equals and for p-less-than ON SAME GRAPH FOR DIRECT COMPARISON, for n=nsamp3 only
  
  #****************************************
  X11()   #next plot in new window
  # use expression() ro get greek character?
  label=paste("Nsample = ", nsamp3,"  Prior P(H1) for FPR = ",FPR1," when P = ",pval,"  (Constant n)")
  
  sublabel=paste("Continuous line = case of p-equals alpha:   ", "dashed line: case of p-less-than alphs")
  #sub=sublabel
 #
  plot(x=aval,y=prval16,type="l",col="blue",ylim=ylim1,cex.axis=1.5,cex.lab=1.5,lwd=linewid,main = label,sub=sublabel, xlab="P value",ylab=ylab1)
  lines(aval,prval160,col="blue",lwd=linewid,lty="longdash")
  # horizontal line at prior=0.5 =max acceptable prior
  abline(a=0.5,b=0, col="darkred", lwd=linewid,lty="dotted")
  #
  #Draw line segments between pairs of points.
  #segments(x0, y0, x1 = x0, y1 = y0,col = par("fg"), lty = par("lty"), lwd = par("lwd"),
  fv3=calc.prior(nsamp3,FPR1,pval,sigma,delta1)
  fv30=calc.prior0(nsamp3,FPR1,pval,sigma,delta1)
#calc.FPR =  function(power,alpha,sigma,prior) 
  ftop=max(fv3[1],fv30[1])
#  # draw vertical line at x=alpha, from y=0 to top curve
  segments(x0=pval, y0=0, x1 = pval, y1 = ftop, col="gray",  lty = "longdash", lwd = 2)
# horizontal lines at intersections
  segments(x0=0, y0=fv3[1], x1 = pval, y1 = fv3[1], col="gray", lty = "longdash", lwd = 2)
  segments(x0=0, y0=fv30[1], x1 = pval, y1 = fv30[1], col="gray", lty = "longdash", lwd = 2)
  
  # Repeat but with log-log scales
  X11()   #next plot in new window
  #
 plot(aval,prval16,type="l",col="blue",ylim=ylimlog,log="xy",cex.axis=1.5,cex.lab=1.5,lwd=linewid,main = label, sub=sublabel,xlab="P value (log scale)",ylab=ylablog)
  lines(aval,prval160,col="blue",lwd=linewid,lty="longdash")
 # horizontal line at prior=0.5 =max acceptable prior
  abline(a=0.5,b=0, col="darkred", lwd=linewid,lty="dotted",untf=TRUE)
# draw vertical line at x=alpha, from y=0 to top curve (for log scale, can't start at 0)
  segments(x0=pval, y0=0.001, x1 = pval, y1 = ftop, col="gray", lty = "longdash", lwd = 2)
  # horizontal lines at intersections
   segments(x0=1.e-4, y0=fv3[1], x1 = pval, y1 = fv3[1], col="gray", lty = "longdash", lwd = 2)
  segments(x0=1.e-4, y0=fv30[1], x1 = pval, y1 = fv30[1], col="gray", lty = "longdash", lwd = 2)
  
  #*****************************************  
#end of plots 
#    

#==================================================
