# Supplementary material for: The reproducibility of research and the misinterpretation of p-values
Source: R Soc Open Sci. 2017 Dec 6;4(12):171085. doi: 10.1098/rsos.171085 (PMC5750014; doi:10.1098/rsos.171085)
Supplement: files-paper-2 [file rsos171085supp1.zip › calc-pval.R]

#  calc-p-val.R.
#CALCULATES P-value for specified FPR and prior (as opposed to calc_prior which  calculates prior for specified FRP and p-value)/  Text output only, no plots. Calculations for 'p-equals# case only
#
# clear existing variables
rm(list = setdiff(ls(), lsf.str()))
#
require(MASS)
#require(graphics)
#
#==================================================
# START DEFINING INPUT
# Need to specify prior snd specified FPR
# Also nsamp and effect size as multiple of SD. DMakes no difference if sigma=1 always, if mu2= effect size/sigme
#
# Define inputs for calculato: do calculatioms for nsamp = 4, 8, 16
#
# Define the FPR that's required, define the prior, then calculate the P value that's needed to achieve the specified FPR
FPR1=0.05  # required FPR
#priorval=0.8733  #specifed prior, P(H1) -value for p=0.05
priorval=0.5
effsize=1.0  #specify effect size as multiple of SD of original observations'
#===========================================
# end of inputs
# calculate stuff from inputs
mymu1=0         #null hyothesis
sigma=1.0   #can have sigma=1 always, if mu2=normalised effect size
mysd1=sigma
mysd2=mysd1   #as assumed bt t test
delta1=effsize*sigma   # = mymu2 - mymu1
mymu2=effsize
#set NSAMP, These values give 
# power=0.46 with n=8 and power=0.8 with n=16 for P=0.05
nsamp1=4
nsamp2=8
nsamp3=16
# nsamp3=36     # for power = 0.78 at p=0.001
# nsamp3=24     # for power = 0.78 at p=0.01
#
# END OF INPUTS
#======================================================
# Generate automatic file anme for primnt output
filename=paste("calc-pval for FPR=",FPR1,"p(H1)=",priorval,".txt")
outfile=filename
#
# Define function to calculate FPR 
calc.FPR =  function(pval,nsamp,prior,sigma,delta1)
  {
  sdiff=sqrt(sigma^2/nsamp + sigma^2/nsamp)
  df=2*(nsamp-1)
  # Note FPR doesn't need calculation of power for p-equals case  #  
  #under H0, use central t distribution
  tcrit=qt((1-pval/2),df,ncp=0)
  x0=tcrit
  y0=dt(x0,df,0)
  #
  # under H1 use non-central t distribution
  ncp1=delta1/sdiff     #non-centrality paramater
  x1=x0  #tcrit
  y1=dt(x1,df,ncp=ncp1)
#
# Calc false positive rate
  p0=2*y0
  p1=y1
  LRH1=p1/p0
  FPR=((1-prior)*p0)/(((1-prior)*p0) + prior*p1)
  FPR
  output=c(FPR,LRH1)
  return(output)
}
# end of function calc.FPR
#===============================
# Now calc.FPRO, for the p-less-than case
calc.FPR0 =  function(pval,nsamp,prior,sigma,delta1){
  myp=power.t.test(n=nsamp,sd=sigma,delta=delta1,sig.level=pval,type="two.sample",alternative="two.sided",power=NULL)
  power = myp$power
  PH1=prior
  PH0=1-PH1
  FPR0=(pval*PH0/(pval*PH0 + PH1*power))
  LR0=power/pval
  output=c(FPR0,LR0,power)
  return(output)
}
# end of function calc.FPR0  
#========================================

#
# Define functiob, f.root, of pval for given FPR, prior etc. Solve for FPR = FPR1 using uniroot()
#   calc.FPR =  function(pval,nsamp,prior,sigma,delta1)
  f.root = function(pval,nsamp,priorval,sigma,delta1)
    {
    FPRcalc=calc.FPR(pval,nsamp,priorval,sigma,delta1)
    x= FPRcalc[1]-FPR1   #=0 when FPRcalc = FPR!
    return (x)
    }
#
#==================================================
# START OF CALCULATIONS OF p VALUE FOR SPECIFIED FPR AND PRIOR 
# PRINTOUT FOR A SPECIFIED FOR1 and prior values
# Use uniroot to calculate pval for given FPR and prior. 
# Base calculation on calc.FPR. Want pval that gives calculated FPR = specified FPR
pguess=c(10^-8, 0.999999999)   # pval must be between 0 and 1.
# calc.FPR =  function(pval,nsamp,prior,sigma,delta1)
#  f.root = function(pval,nsamp,priorval,sigma,delta1)
#
cat("Program calc-pval.R","\n","Calculation of Pval needed to give FPR = ",FPR1, "when prior, P(H1), = ", priorval,"\n","\n",file=outfile,append=FALSE)
cat("INPUTS","\n",file=outfile,append=TRUE)
#
#end of inputs for calculator 
#
  nsamp=nsamp1
  # check if there is a solution
  plow=f.root(pguess[1],nsamp,priorval,sigma,delta1)
  phi=f.root(pguess[2],nsamp,priorval,sigma,delta1)
  if(plow*phi>0) {
    pval1=NaN
    LR1=NaN
  } else { 
    out1=uniroot(f = f.root,nsamp=nsamp,priorval=priorval,sigma=sigma,delta1=delta1,interval=pguess, tol=10^-10, maxiter=10000, check.conv=TRUE)
    pval1=out1$root   #pval that gives FPR= FPR1
# calc.FPR =  function(pval,nsamp,prior,sigma,delta1)
    out11=calc.FPR(pval1,nsamp,priorval,sigma,delta1)
    LR1=out11[2]
    }

# end of nsamp1 ====================
# repeat above for p-less-than case     
  
  f.root0 = function(pval,nsamp,prior,sigma,delta1)
  {
    FPRcalc0=calc.FPR0(pval,nsamp,priorval,sigma,delta1)
    x= FPRcalc0[1]-FPR1   #=0 when FPRcalc0 = FPR!
    return (x)
  }
  
  plow=f.root0(pguess[1],nsamp,priorval,sigma,delta1)
  phi=f.root0(pguess[2],nsamp,priorval,sigma,delta1)
  
  if(plow*phi>0) {
    pval10=NaN
    LR10=NaN
  } else { 
    out10=uniroot(f = f.root0,nsamp=nsamp,prior=priorval,sigma=sigma,delta1=delta1,interval=pguess, tol=10^-10, maxiter=10000, check.conv=TRUE)
    pval10=out10$root   #pval that gives FPR= FPR
    # calc.FPR =  function(pval,nsamp,prior,sigma,delta1)
    out110=calc.FPR0(pval10,nsamp,priorval,sigma,delta1)
    LR10=out110[2]
  }
#
  nsamp=nsamp2
  plow=f.root(pguess[1],nsamp,priorval,sigma,delta1)
  phi=f.root(pguess[2],nsamp,priorval,sigma,delta1)
  if(plow*phi>0) {
    pval2=NaN
    LR2=NaN
  } else { 
      out2=uniroot(f = f.root,nsamp=nsamp,priorval=priorval,sigma=sigma,delta1=delta1,interval=pguess, tol=10^-10, maxiter=10000, check.conv=TRUE)
      pval2=out2$root   #pval that gives FPR= FPR1
      out22=calc.FPR(pval2,nsamp,priorval,sigma,delta1)
      LR2=out22[2]
  }
  #  
  #====================
  # repeat above for p-less-than case     
  
  f.root0 = function(pval,nsamp,prior,sigma,delta1)
  {
    FPRcalc0=calc.FPR0(pval,nsamp,priorval,sigma,delta1)
    x= FPRcalc0[1]-FPR1   #=0 when FPRcalc0 = FPR!
    return (x)
  }
  
  plow=f.root0(pguess[1],nsamp,priorval,sigma,delta1)
  phi=f.root0(pguess[2],nsamp,priorval,sigma,delta1)
  
  if(plow*phi>0) {
    pval20=NaN
    LR20=NaN
  } else { 
    out20=uniroot(f = f.root0,nsamp=nsamp,prior=priorval,sigma=sigma,delta1=delta1,interval=pguess, tol=10^-10, maxiter=10000, check.conv=TRUE)
    pval20=out20$root   #pval that gives FPR= FPR
    
    out210=calc.FPR0(pval20,nsamp,priorval,sigma,delta1)
    LR20=out210[2]
  }
#
    nsamp=nsamp3
#    
    plow=f.root(pguess[1],nsamp,priorval,sigma,delta1)
    phi=f.root(pguess[2],nsamp,priorval,sigma,delta1)
    if(plow*phi>0) {
      pval3=NaN
      LR3=NaN
    } else { 
      out3=uniroot(f = f.root,nsamp=nsamp,priorval=priorval,sigma=sigma,delta1=delta1,interval=pguess, tol=10^-10, maxiter=10000, check.conv=TRUE)
      pval3=out3$root   #pval that gives FPR= FPR1
      out33=calc.FPR(pval3,nsamp,priorval,sigma,delta1)
      LR3=out33[2]
    }
    #====================
    # repeat above for p-less-than case     
    
    f.root0 = function(pval,nsamp,prior,sigma,delta1)
    {
      FPRcalc0=calc.FPR0(pval,nsamp,priorval,sigma,delta1)
      x= FPRcalc0[1]-FPR1   #=0 when FPRcalc0 = FPR!
      return (x)
    }
    
    plow=f.root0(pguess[1],nsamp,priorval,sigma,delta1)
    phi=f.root0(pguess[2],nsamp,priorval,sigma,delta1)
    
    if(plow*phi>0) {
      pval30=NaN
      LR30=NaN
    } else { 
      out30=uniroot(f = f.root0,nsamp=nsamp,prior=priorval,sigma=sigma,delta1=delta1,interval=pguess, tol=10^-10, maxiter=10000, check.conv=TRUE)
      pval30=out30$root   #pval that gives FPR= FPR
      # calc.FPR =  function(pval,nsamp,prior,sigma,delta1)
      out310=calc.FPR0(pval30,nsamp,priorval,sigma,delta1)
      LR30=out310[2]
    }
    #
    
    #  
  # write results to a file (use 'cat' not 'write' to output list 
  cat("true mean for sample 1 = ",mymu1,"\n",file=outfile,append=TRUE)
  cat("true mean for sample 2 = ",mymu2,"\n",file=outfile,append=TRUE)
  cat("true SD (same for both samples) = ",sigma,"\n",file=outfile,append=TRUE)
  cat("effect size, as multiple of SD = ",effsize,"\n",file=outfile,append=TRUE)
  cat("number in each sample = nsamp = ",nsamp1,nsamp2,nsamp3,"\n",file=outfile,append=TRUE)
#
  cat("\n","OUTPUTS for P values that give FPR = ",FPR1, "\n",file=outfile,append=TRUE)
  cat("CASE OF P = alpha","\n",file=outfile,append=TRUE)
  nsamp=nsamp1
  cat("For nsamp = ",nsamp," P value = ",pval1,"; L(H1)/L(H0) = ", LR1, "\n",file=outfile,append=TRUE)
  #
  nsamp=nsamp2
  cat("For nsamp = ",nsamp," P value = ",pval2,"; L(H1)/L(H0) = ", LR2,"\n",file=outfile,append=TRUE)
  nsamp=nsamp3
  cat("For nsamp = ",nsamp," P value = ",pval3,"; L(H1)/L(H0) = ", LR3, "\n","\n",file=outfile,append=TRUE)
#
#
  cat("CASE OF P <= alpha","\n",file=outfile,append=TRUE)
  nsamp=nsamp1
  cat("For nsamp = ",nsamp," P value = ",pval10,"; L(H1)/L(H0) = ", LR10, "\n",file=outfile,append=TRUE)
  #
  nsamp=nsamp2
  cat("For nsamp = ",nsamp," P value = ",pval20,"; L(H1)/L(H0) = ", LR20,"\n",file=outfile,append=TRUE)
  nsamp=nsamp3
  cat("For nsamp = ",nsamp," P value = ",pval30,"; L(H1)/L(H0) = ", LR30, "\n",file=outfile,append=TRUE)
  #
# END output from calculator
#=====================================================
