# Supplementary material for: The reproducibility of research and the misinterpretation of p-values
Source: R Soc Open Sci. 2017 Dec 6;4(12):171085. doi: 10.1098/rsos.171085 (PMC5750014; doi:10.1098/rsos.171085)
Supplement: files-paper-2 [file rsos171085supp1.zip › calc-FPR+LR,.R]

# Script calc-FPR+LR.R
# Cal���culatos FPR for specified observed P value, and sample size,n. ' No graphs, just printout in outfile.
#
#clear existing variables
rm(list = setdiff(ls(), lsf.str()))
#
require(MASS)
#require(graphics)
#
#===========================================
# Set inputs'
#
# NB all that matters is the effect size as a multipr of the SDof the original observations. Eg for effect size of 0.71 SD, set mu1=0 (null hypothesis), mu2 =0.71, and SD=1
# specify pval and normalised effect size
#pval=0.005     #set observed P value
pval=0.05     #set observed P value##
#pval=0.012     #set observed P value##
effsize=1.0  #specify effect size as multiple of SD of original observations'
#===========================================
# end of inputs
# calculate stuff from inoute
mymu1=0         #null hyothesis
sigma=1.0   #can have sigma=1 always, if mu2=normalised effect size
mysd1=sigma
mysd2=mysd1   #as assumed bt t test
delta1=effsize*sigma   # = mymu2 - mymu1
mymu2=effsize
#
# make automatic name for output file
filename=paste("calc-FPR+LR-p=",pval,".txt")
#outfile="calc-FPR+LR-04-p=0.001.txt" #name for output file
outfile=filename
#priorval=c(0.1,0.5)
# Test priors from calc-prior that should give FPT=0.05
# priorval=c(0.54869,0.8733038)   #PRIOR TO GIVE fpr=0.05 FOR P=0.05
# priorval=c(0.2608653,0.5531605)    # PRIOR TO GIVE fpr=0.05 FOR p=0.01 for p-less-than and for p-equals, respectively
#priorval=c(0.07386598,0.1602103)   #PRIOR TO GIVE fpr=0.05 FOR P=0.001
priorval=c(0.1,0.5)   # standard priors
#
# DEFINE FUNCTION TO CALCULATE FPR FOR p=ALPHA AS FUNCTION OF nsamp (calc-FPR amd calc.FPRO). Then functions in which power is specified rather than nsamp (calc-FPRp amd calc.FPROp)
#
#
# Define functions for specified n
#======================================================
calc.FPR =  function(nsamp,pval,sigma,prior,delta1){
#  sdiff=sqrt(sigma^2/nsamp + sigma^2/nsamp)
  ns1=nsamp
  ns2=nsamp
  # CALC sdiff = sd of difference between means
  sdiff=sqrt(sigma^2/ns1 + sigma^2/ns2) 
  df=ns1+ns2-2
# Note FPR doesn't need calculation of power for p-equals case  
  #  
  #under H0, use central t distribution
  tcrit=qt((1-pval/2),df,ncp=0)
  x0=tcrit
  y0=dt(x0,df,0)
  #
  # under H1 use non-central t distribution
  ncp1=delta1/sdiff     #non-centrality paramater
  x1=x0  #tcrit
    y1=dt(x1,df,ncp=ncp1)
  # check solution
  #  pcheck=pt(y1,df,ncp=ncp1)
  #  pcheck
  
  # Calc false positive risk
  p0=2*y0
  p1=y1
  FPR=((1-prior)*p0)/(((1-prior)*p0) + prior*p1)
  FPR
  output=c(FPR,x0,y0,x1,y1)
  return(output)
}
# end of function calc.FPR
#
# calc.FPR0 gives FPR for given nsamp, for p-pess-than case
calc.FPR0 =  function(nsamp,pval,sigma,prior,delta1){
  myp=power.t.test(n=nsamp,sd=sigma,delta=delta1,sig.level=pval,type="two.sample",alternative="two.sided",power=NULL)
  power = myp$power
  PH1=prior
  PH0=1-PH1
  FPR0=(pval*PH0/(pval*PH0 + PH1*power))
  output=c(FPR0,power)
  return(output)
}
#

#============================================================
# START OF FPR CALCULATOR THAT PRINTS OUT VALUES TO outfile
#============================================================
#
# Loop to do calculation for prior=0.1,0.5
#
cat("Program: calc-FPR+LR.R","\n","\n",file=outfile,append=FALSE)
cat("INPUTS","\n",file=outfile,append=TRUE)
cat("true mean for sample 1 = ",mymu1,"\n",file=outfile,append=TRUE)
cat("true mean for sample 2 = ",mymu2,"\n",file=outfile,append=TRUE)
cat("true SD (same for both samples) = ",sigma,"\n",file=outfile,append=TRUE)
cat("effect size, as multiple of SD = ",effsize,"\n",file=outfile,append=TRUE)
cat("Observed P value = ",pval,"\n","\n",file=outfile,append=TRUE)
#
#
#============================================================
# Define inputs for calculator do calculatioms for nsamp=4,8,16 or redefine nsamp values here
#=============================================================
nsamp1=4
nsamp2=8
nsamp3=16
#
# Loop to do calculation for prior=0.1,0.5
#priorval=c(0.1,0.5)   #defined abova
#
cat("\n", "Calculation of FPR for specified n","\n","\n",file=outfile,append=TRUE)
#
cat("Calculations for specified n = ",nsamp1,nsamp2,nsamp3,"\n",file=outfile,append=TRUE)
#
cat("Observed P value = ",pval,"\n",file=outfile,append=TRUE)
#
for (myk in seq(1,2,1))
{
  prior=priorval[myk]
  #end of inputs for calculator 
  #
  nsamp=nsamp1
  out4=calc.FPR(nsamp,pval,sigma,prior,delta1)  #output=c(FPR,x0,y0,x1,y1)
  fpz4=out4[1]
  #NB for two sided test, need 2*y0
  LR1=out4[5]/(2*out4[3])        #lik ratio (Hi1/H0) =y1/2*y0
#  
  nsamp=nsamp2
  out8=calc.FPR(nsamp,pval,sigma,prior,delta1)
  fpz8=out8[1]
  LR2=out8[5]/(2*out8[3])        #lik ratio (Hi1/H0) =y1/2*y0
#  
  nsamp=nsamp3
  out16=calc.FPR(nsamp,pval,sigma,prior,delta1)
  fpz16=out16[1]
  LR3=out16[5]/(2*out16[3])        #lik ratio (Hi1/H0) =y1/2*y0
  #==============================================
#
  nsamp=nsamp1
# power at observed pval, for calc of LR0
  myp4=power.t.test(n=nsamp,sd=sigma,delta=delta1,sig.level=pval,type="two.sample",alternative="two.sided",power=NULL)
  power4 = myp4$power
# Calculate likelihood ratio for the p-less-than case. This is Pr(t > tcrit| H1)/ Pr9t > tcrit ! H0)
  LR10=power4/pval
# Power printed out is calculated for p=0.05 and observed effect size, socall this power4p (for printing)
  pval2=0.05
  myp4=power.t.test(n=nsamp,sd=sigma,delta=delta1,sig.level=pval2,type="two.sample",alternative="two.sided",power=NULL)
  power4p = myp4$power
  
  # 
  nsamp=nsamp2
  myp8=power.t.test(n=nsamp,sd=sigma,delta=delta1,sig.level=pval,type="two.sample",alternative="two.sided",power=NULL)
  # Calculate likelihood ratio for the p-less-than case. This is Pr(t > tcrit| H1)/ Pr9t > tcrit ! H0)
#
  power8 = myp8$power
  LR20=power8/pval
  # Power printed out is calculated for p=0.05 and observed effect size, socall this power8p (for printing)
  pval2=0.05
  myp9=power.t.test(n=nsamp,sd=sigma,delta=delta1,sig.level=pval2,type="two.sample",alternative="two.sided",power=NULL)
  power8p = myp8$power
  
  #
  nsamp=nsamp3
  myp16=power.t.test(n=nsamp,sd=sigma,delta=delta1,sig.level=pval,type="two.sample",alternative="two.sided",power=NULL)
  power16 = myp16$power
  LR30=power16/pval
  # Power printed out is calculated for p=0.05 and observed effect size, socall this power8p (for printing)
  pval2=0.05
  myp16=power.t.test(n=nsamp,sd=sigma,delta=delta1,sig.level=pval2,type="two.sample",alternative="two.sided",power=NULL)
  power16p = myp16$power
  
  #
  # write results to a file (use 'cat' not 'write' to output list 
  #
  cat("\n","OUTPUTS for false pos risk, with: prior, P(H1) = ",prior, "\n",file=outfile,append=TRUE)
  cat("CASE OF P = ",pval,"\n",file=outfile,append=TRUE)
  cat("For nsamp = ",nsamp1," False positive risk = ",fpz4, "\n","     power (for p = 0.05, obs effect size) = ", power4p, "\n",file=outfile,append=TRUE)
  
  cat("     ", "Lik(H1/Lik(H0) = ",LR1, "\n",file=outfile,append=TRUE)
  cat("For nsamp = ",nsamp2," False positive risk = ",fpz8, "\n","     power (for p = 0.05, obs effect size) = ", power8p, "\n",file=outfile,append=TRUE)
    cat("     ", "Lik(H1/Lik(H0) = ",LR2, "\n",file=outfile,append=TRUE)
    cat("For nsamp = ",nsamp3," False positive risk = ",fpz16, "\n","     power (for p = 0.05, obs effect size) = ", power16p, "\n",file=outfile,append=TRUE)
      cat("     ", "Lik(H1/Lik(H0) = ",LR3, "\n",file=outfile,append=TRUE)
#
# Now p-less-than case
#  
  cat("\n","CASE OF P <= ",pval,"\n",file=outfile,append=TRUE)
  nsamp=nsamp1
  fpz4=calc.FPR0(nsamp,pval,sigma,prior,delta1)
  fpz40=fpz4[1]
#  power4=fpz4[2]  #print power calculated for p=0.05, above
  cat("For nsamp = ",nsamp," False positive risk = ",fpz40, "\n","     power (for p = 0.05, obs effect size) = ", power4p, "\n",file=outfile,append=TRUE)
  cat("     ", "Lik(H1/Lik(H0) = ",LR10, "\n",file=outfile,append=TRUE)
#  
  nsamp=nsamp2
  fpz8=calc.FPR0(nsamp,pval,sigma,prior,delta1)
  fpz80=fpz8[1]
#  power8=fpz8[2] #print power calculated for p=0.05, above
  cat("For nsamp = ",nsamp," False positive risk = ",fpz80, "\n","     power (for p = 0.05, obs effect size) = ", power8p, "\n",file=outfile,append=TRUE)
  cat("     ", "Lik(H1/Lik(H0) = ",LR20, "\n",file=outfile,append=TRUE)
   #  nsamp=16
  nsamp=nsamp3
  fpz16=calc.FPR0(nsamp,pval,sigma,prior,delta1)
  fpz160=fpz16[1]
#  power16=fpz16[2] #print power calculated for p=0.05, above
  cat("For nsamp = ",nsamp," False positive risk = ",fpz160, "\n","     power (for p = 0.05, obs effect size) = ", power16p, "\n",file=outfile,append=TRUE)
  cat("     ", "Lik(H1/Lik(H0) = ",LR30, "\n",file=outfile,append=TRUE)
#
}
#end of loop for prior = 0.1,0.5
# END output from calculator
